# Supplementary material for: DNA barcoding unveils skate (Chondrichthyes: Rajidae) species diversity in ‘ray’ products sold across Ireland and the UK
Source: PeerJ. 2013 Aug 13;1:e129. doi: 10.7717/peerj.129 (PMC3746960; doi:10.7717/peerj.129)
Supplement: Supplemental Information 2 [file peerj-01-129-s002.xlsx]

## Sheet: PCA
Supplementary Materials 2. Summary of the Principal Component Analysis (PCA) detailing eigenvalues and eigenvectors.
Eigenvalues
PC	Eigenvalues	%Variation	Cum.%Variation
1	1	40.2	40.2
2	0.71	28.4	68.6
3	0.492	19.7	88.3
4	0.202	8.1	96.3
5	0.0753	3	99.4
Eigenvectors
(Coefficients in the linear combinations of variables making up PC's)
Variable	PC1	PC2	PC3	PC4	PC5
Thornback	0.095	-0.109	0.92	0.316	0.181
Blonde	-0.563	-0.805	-0.099	0.125	0.098
Spotted	0.805	-0.565	-0.111	-0.14	0.044
Small-eyed	-0.049	0.094	-0.046	-0.338	0.904
Cuckoo	0.158	0.105	-0.359	0.863	0.302
Shagreen	-0.005	0.029	-0.008	-0.08	0.219
